# Supplementary material for: A Comparison of the Nutritional and Biochemical Quality of Date Palm Fruits Obtained Using Different Planting Techniques
Source: Molecules. 2021 Apr 13;26(8):2245. doi: 10.3390/molecules26082245 (PMC8069938; doi:10.3390/molecules26082245)
Supplement: Supplementary file 1 [file molecules-26-02245-s001.zip]

Archive with 1 entries (1 files):
- molecules-1174998-supplementary.pdf
